# Supplementary material for: Bridge Nodes between Personality Traits and Alcohol-Use Disorder Criteria: The Relevance of Externalizing Traits of Risk Taking, Callousness, and Irresponsibility
Source: J Clin Med. 2022 Jun 16;11(12):3468. doi: 10.3390/jcm11123468 (PMC9225009; doi:10.3390/jcm11123468)
Supplement: Supplementary file 1 [file jcm-11-03468-s001.zip]

Archive with 1 entries (1 files):
- jcm-1716674-supplementary.pdf
